# Supplementary material for: Targeting Mitochondria with ClpP Agonists as a Novel Therapeutic Opportunity in Breast Cancer
Source: Cancers (Basel). 2023 Mar 23;15(7):1936. doi: 10.3390/cancers15071936 (PMC10093243; doi:10.3390/cancers15071936)
Supplement: Supplementary file 1 [file cancers-15-01936-s001.zip]

Archive with 1 entries (1 files):
- cancers-2222725-supplementary.pdf
